# Supplementary material for: Chitin-Derived Nanocatalysts for Reductive Amination Reactions
Source: Materials (Basel). 2023 Jan 6;16(2):575. doi: 10.3390/ma16020575 (PMC9864054; doi:10.3390/ma16020575)
Supplement: Supplementary file 1 [file materials-16-00575-s001.zip]

Archive with 1 entries (1 files):
- materials-2130267-supplementary.pdf
